# Supplementary material for: Ovary Activation Dynamics in the Bean Weevil Zabrotes subfasciatus (Bruchinae): The Essential Roles of Seeds and Males
Source: Insects. 2025 Aug 27;16(9):894. doi: 10.3390/insects16090894 (PMC12470986; doi:10.3390/insects16090894)
Supplement: Supplementary file 1 [file insects-16-00894-s001.zip]

Archive with 1 entries (1 files):
- insects-3796791-supplementary.pdf
